# Supplementary material for: Droplet Microfluidic Technology for the Early and Label-Free Isolation of Highly-Glycolytic, Activated T-Cells
Source: Micromachines (Basel). 2022 Sep 1;13(9):1442. doi: 10.3390/mi13091442 (PMC9503730; doi:10.3390/mi13091442)
Supplement: Supplementary file 1 [file micromachines-13-01442-s001.zip]

Archive with 2 entries (2 files):
- T-Cell Sorting SI PROOFS.pdf
- Video S1.mp4
